# Supplementary material for: Arginine Methyltransferase PRMT1 Regulates p53 Activity in Breast Cancer
Source: Life (Basel). 2021 Aug 5;11(8):789. doi: 10.3390/life11080789 (PMC8400051; doi:10.3390/life11080789)
Supplement: Supplementary file 1 [file life-11-00789-s001.zip]

Archive with 9 entries (8 files):
- Supplementary/
- Supplementary/.DS_Store
- __MACOSX/Supplementary/._.DS_Store
- Supplementary/Supplementary Table S1.pdf
- __MACOSX/Supplementary/._Supplementary Table S1.pdf
- Supplementary/Supplementary File S1.pdf
- __MACOSX/Supplementary/._Supplementary File S1.pdf
- Supplementary/Supplementary Figure S1.pdf
- __MACOSX/Supplementary/._Supplementary Figure S1.pdf
